# Supplementary material for: The double-stranded DNA-binding proteins TEBP-1 and TEBP-2 form a telomeric complex with POT-1
Source: Nat Commun. 2021 May 11;12:2668. doi: 10.1038/s41467-021-22861-2 (PMC8113555; doi:10.1038/s41467-021-22861-2)
Supplement: Supplementary file 7 — Supplementary Data 4 [file 41467_2021_22861_MOESM7_ESM.xlsx]

## Sheet: Supplementary table 6
Supplementary Data file 4. List of oligonucleotides used in this study.
Name	Sequence 5'-3'	use
R06A4.2_SLIC_for	AAGTTCTGTTCCAGGGGCCCATGTCATCTCGAGCAAAGAA	amplification of R06A4.2/TEBP-1 coding sequence for cloning of full length protein and protein fragment cloning (recombinant expression and yeast 2 hybrid)
R06A4.2_SLIC_rev	CCCCAGAACATCAGGTTAATGGCGTTAATTGGTTGGCCCAAAATCAG
Cel_R06A4.2_compl_for	ggcttctcgtcgaatttatttacatacatgtttc
Cel_R06A4.2_compl_rev	gtaacctgtaagccatgttcctttaacttttgatt
R06A4.2_pCoofy1_invHisDel_for	ATGTCATCTCGAGCAAAGAAGAACAAGCC
R06A4.2_pCoofy1_invHisDel_rev	TTTCATGGTATATCTCCTTCTTAAAGTTAAACAAAATTATTTCTAGA
R06A4.2_pCoofy1_invHisC-term_for (2)	catcaccatcaccatcacTAACGCCATTAACCTGATGTTCTGGGGAATATAAG
R06A4.2_pCoofy1_invHisC-term_rev (2)	ATTGGTTGGCCCAAAATCAGCCT
R06_complete_for	aaacatttaaactgggagagcatggg
R06_complete_rev	aaagcttaaaatgtttatttgacaaataaaaaatgaataaaacacg
R06_HisCTerm_SLIC_rev	CCCCAGAACATCAGGTTAATGGCGTCAgtgatggtgatggtgatgGACTGGCCTTGCTGAAAAGTC
R06Cterm_lin_rev	gtgatggtgatggtgATTGGTTGG
R06-T12Cterm_lin_for	TAACGCCATTAACCTGATGTTCTGGG
R06_N-term_for	TAACGCCATTAACCTGATGTTCTGG
R06_C-term_rev	CATgggcccctggaacagaac
R06_N-term_SLIC_for	AAGTTCTGTTCCAGGGGCCCATGTCATCTCGAGCAAAGAAGAACAAG
R06_N-term_SLIC_rev	CCCCAGAACATCAGGTTAATGGCGTTAGAGCTTCTCAGCCTCCTCATCAAT
R06_C-term_SLIC_for	AAGTTCTGTTCCAGGGGCCCATGCTCATCGAGCGAAAGTTTAACGTGAAG
R06_C-term_SLIC_rev	CCCCAGAACATCAGGTTAATGGCGTTAATTGGTTGGCCCAAAATCAGC
R06_c1_SLIC_for	AAGTTCTGTTCCAGGGGCCCATGTCATCTCGAGCAAAGAAGAACAAGC
R06_c1_SLIC_rev	CCCCAGAACATCAGGTTAATGGCGTTAACGCTGATGATAGCTCAATGGC
R06_c2_SLIC_for	AAGTTCTGTTCCAGGGGCCCATGAGGCCAGTCACTTGTGGATCC
R06_c2_SLIC_rev	CCCCAGAACATCAGGTTAATGGCGTTACTCGACAATCTTCTCATGGACGAAC
R06_c3_SLIC_for	AAGTTCTGTTCCAGGGGCCCATGCGTAAATGGATTCTCGACAATGATCGG
R06_c3_SLIC_rev	CCCCAGAACATCAGGTTAATGGCGTTATTGTTTTACATCCGCATCGCCATC
R06_c4_SLIC_for	AAGTTCTGTTCCAGGGGCCCATGGAGGCAAAGAAGGAAGGTGTCC
R06_c4_SLIC_rev	CCCCAGAACATCAGGTTAATGGCGTTATCGAGATCCTTGACCGGCTTC
R06_c5_SLIC_for	AAGTTCTGTTCCAGGGGCCCATGCAAGAAGTGGTTGAGAAAGACGGAAAAG
R06_c5_SLIC_rev	CCCCAGAACATCAGGTTAATGGCGTTAATTGGTTGGCCCAAAATCAGC
R06A4.2_C3Mut1_F	tatCGTAGCTTGATTTCTTATAGGCTCTTGG
R06A4.2_C3Mut1_R	TGTGCCAACACGGAGCTTC
R06A4.2_C3Mut2_F	tatGTGGTTGAGAAGGACAAAAAATCGG
R06A4.2_C3Mut2_R	TCCCTTCACAACCGCATCC
R06A4.2_C3Mut3_F	tatAAAAAATCGGAAGAAGCTCGTG
R06A4.2_C3Mut3_R	CTTCTCAACCACTTCTCCCTTC
R06A4.2_C3Mut4_F	tatGGCGATGCGGATGTAAAAC
R06A4.2_C3Mut4_R	ATCAACATCAATGGCCTCTATCTC
R06_c3.1_SLIC_for	AAGTTCTGTTCCAGGGGCCCATGCACGAAATGCCACTTCACAAG
TEBP-1_c1_for	TAAAAGGGCGAATTCGACCCAG
TEBP-1_c1_rev	ACGCTGATGATAGCTCAATGGCAC
TEBP-1_c2_for	ATGAGGCCAGTCACTTGTGGATCC
TEBP-1_c2_rev	TTACTCGACAATCTTCTCATGGACGAAC
TEBP-1_c3_for	ATGCGTAAATGGATTCTCGACAATGATC
TEBP-1_c3_rev	TTATTGTTTTACATCCGCATCGCCATC
TEBP-1_c4_for	ATGGAGGCAAAGAAGGAAGGTG
TEBP-1_c4_rev	TTATCGAGATCCTTGACCGGCTTC
TEBP-1_c5_for	CAAGAAGTGGTTGAGAAAGACGGAAAAG
TEBP-1_c5_rev	CATAAGGGCGAATTCGGAGCCTG
TEBP-1_c6_rev	GAGCTTCTCAGCCTCCTCATCAATTTC
TEBP-1_c7_for	CTCATCGAGCGAAAGTTTAACGTGAAG
Cel_R06A4_seq1	CCAGCCAGCTCCACGTAGCA	R06A4.2/TEBP-1 sequencing oligos for plasmid sequencing and genotyping of CRISPR-Cas9 mutants/tagged allleles
Cel_R06A4_seq2	TGATTTCTTATAGGCTCTTGGATGCGG
Cel_R06A4_seq3	AATGGAGgtaattttaacctgaattcacttggat
Cel_R06A4_seq4	GCAAGGCCAGTCACTTGTGGATC
R06A4.2_seq5	CTG AAC AAT TTT GGG CCG AGC TGC
R06A4.2_seq7	CCAGGGTGGGAATGGAGAAATCG
R06A4.2_seq8	GACGATGCCGACGATAAAGATTTGG
R06A4.2_seq9	GAAGGAAGGTGTCCAGTTGATGC
Y2H_R06_Rev	TGAATCGGAGATGGTGGACG
R06Tag_genotyping_for_SJ988	CAG AAG TCC ACA GCG AAG AC
R06Tag_genotyping_rev_SJ989	TGA CTA GGG CGA GGG GTA AG
R06allele_SJ1269_fw	AAA CTG GGA GAG CAT GGG AG
MA839_R06_short_fw	GAGCAGCTTTACGAGTAgtaagt
MA840_R06_short_rev	CGTCTCGAGATCCTTGACCG
R06A4.2_sgRNA1_for	GCATGTCGAGATTCTACTGGGTTTTAGAGCTAGAAATAGCAAGTTAAAAT	oligos for insertion of R06A4.2/TEBP-1 sgRNAs into CRISPR-Cas9 vector
R06A4.2_sgRNA2_for	GCTTCAAAATTTCTCCAGGGGTTTTAGAGCTAGAAATAGCAAGTTAAAAT
T12E12.3_SLIC_for	AAGTTCTGTTCCAGGGGCCCATGTCAACGCGAGCAAAGAA	amplification of T12E12.3/TEBP-2 coding sequence for cloning of full length protein and protein fragment cloning (recombinant expression and yeast 2 hybrid)
T12E12.3_SLIC_rev	CCCCAGAACATCAGGTTAATGGCGTTAACAGTTATTGGTTGGCCCAA
T12E12.3_fwd	ATGTCAACGCGAGCAAAGAAGA
T12E12.3_rev	TCAACAGTTATTGGTTGGCCCAA
Cel_T12E12.3_compl_for	cgcaactgcttatacatcaactatcgaaggaac
Cel_T12E12.3_compl_rev	ctggaacaagaattggcgttgcaaatattgaaaag
T12E12.3_pCoofy1_invHisDel_for	ATGTCAACGCGAGCAAAGAAGAATAAGC
T12E12.3_pCoofy1_invHisDel_rev	TTTCATGGTATATCTCCTTCTTAAAGTTAAACAAAATTATTTCTAGAGG
T12E12.3_pCoofy1_invHisC-term_rev	ACAGTTATTGGTTGGCCCAAAATCAACC
TEBP-2_c1_rev	ATCATTGTCGAGCATCCATTTACGC
TEBP-2_c2_for	ATGCCGGAAACTATTCCCGAAACACTTG
TEBP-2_c2_rev	TTACTGGACACCTTCCTTATCTGCC
TEBP-2_c3_for	ATGGATCGTCTGAATTTGAAATTGTCATTGAACG
TEBP-2_c3_rev	TTAGGCCTCATTTGATTCAAGTGGAACC
TEBP-2_c4_for	ATGCAGTTGATGCCCAAGGGGATC
TEBP-2_c4_rev	TTAAATGGACTCATCAAAGCTACAAGACTC
TEBP-2_c5_for	GCCATGATTCATATGGATGAAAATCTCG
TEBP-2_c6_rev	CTTTCGCTCGATGATTTGCTCAGTCTC
TEBP-2_c7_for	AAGTTTAACGTAAAGCTCCTCGTTGG
T12E12.3_C3Mut1_F	tatCGCAACTTGATATCCTATAAGCTTTTG
T12E12.3_C3Mut1_R	TATTCCAACGAGGAGCTTTACG
T12E12.3_C3Mut2_F	tatGTGATTGAGGAAGACGACGAATC
T12E12.3_C3Mut2_R	TTCTTCTTCTGCATCCAAAAGCTTATAG
T12E12.3_C3Mut3_F	tatGACGAATCGGAAGAAGTTGCTAC
T12E12.3_C3Mut3_R	TTCCTCAATCACTTCTTCTTCTTCTG
T12E12.3_C3Mut4_F	tatGAAGATCTGGATGAGACGG
T12E12.3_C3Mut4_R	ATCAACATCCATGACCTCTAGAG
MA792_T12E12.3_short_genot_Rev	GTTCTTGGCCTCCAGGGAAG	T12E12.3/TEBP-2 sequencing oligos for plasmid sequencing and genotyping of CRISPR-Cas9 mutants/tagged allleles
MA791_T12E12.3_short_genot_For	CCGTCAGAACCGTCATTCGA
Cel_T12E12.3_seq1	CCGCTAGATGTAGAAATCTCCGATTCCTT
Cel_T12E12.3_seq2	TGTGGTTGCGTGGAAGTTTATCTATGAG
Cel_T12E12.3_seq3	CGAGATTTCTTCAAGTTTGGTGGATTCTG
T12E12.3_seq4	GAGAACCTCTGGAAGCAGCC
T12E12.3_seq5	GAAGAAGTGATTGAGGAAGACGACGA
T12E12.3_seq6	GATTGTGATGCTCTGAAGTTGCAAGC
T12E12.3_seq7	GCTAGAGAAGGCTTTTGGAAACCAG
Y2H_T12_Rev	TTGTGATTGGAGCAGCTGGT
T12E12.3_sgRNA1_for	ACATGAGTCTGTGTTTACGGGTTTTAGAGCTAGAAATAGCAAGTTAAAAT	oligos for insertion of T12E12.3/TEBP-2 sgRNAs into CRISPR-Cas9 vector
T12E12.3_sgRNA2_for	ACGGCTCATAAGAGACTTGGGTTTTAGAGCTAGAAATAGCAAGTTAAAAT
T12E12.3_5'_eC_for(2)	GGGGACAACTTTGTATAGAAAAGTTGGATATTCCCATCAAATAA	amplification of T12E12.3/TEBP-2 gene elements to create MosSCI transgene
T12E12.3_5'_eC_rev(2)	GGGGACTGCTTTTTTGTACAAACTTGTCATTTTTTGAACGCTGAAA
T12E12.3_3'_eC_for	GGGGACAACTTTGTATAATAAAGTTGCACTTGTTTTTTTTCTATTCTTCCATTCAATTTCTCTCA
T12E12.3_3'_eC_rev	GGGGACAGCTTTCTTGTACAAAGTGGAGTATAACAATTCCAGCTTTTTAAATTCTTAAAAAAATGTATTTGACA
T12E12.3_midEC-C_for	GGGGACAAGTTTGTACAAAAAAGCAGGCTATTCATTTTCGATATTTCAGCGTTCAAAAAATGTCA
T12E12.3_GFP-C_rev	CTCCTTTACTtcctgctccagctccACAGTTATTGGTTGGCCCAAAATCAAC
T12E12.3_GFP-C_for	AACCAATAACTGTggagctggagcaggaAGTAAAGGAGAAGAACTTTTCACTGGAGTTG
T12E12.3_midEC-C_rev	GGGGACCACTTTGTACAAGAAAGCTGGGTCATTTGTATAGTTCGTCCATGCCATGTGT
pot-1_fwd	ATGCAATACACTTACCAGCA	Oligos for amplification of gene sequence for cloning
POT-1_rev_new	TCAACGACGTCTGGAACAATTGTCG
POT-1_c1_rev	CTTTCTTGAAAGTGCAATTTTGTTGAAAAGGC
POT-1_c2_for	ATGATCGGATTATTTGGTTGTCATCTTATAGCTTG
POT-1_c2_rev	TTAAATCCGAAATGCAGCGTGGAAAC
POT-1_c3_for	AAGGAACATCTTTCAAGAAATGCTCGAG
POT-1_seq2	GCTTGGTCTCAATCCGGAAAAGTG	Sequencing oligos for plasmid sequencing and genotyping of mutant allleles
POT-1_seq3	CGGAGCTGGACATTTGTGAAGATTG
POT-1_mCherry_daz-1p	gaaattgtattttgaattggcgcgtgc
Y2H_POT1_seq1	GTTCTATCACCGGCCTGGAG
pot-2_SLIC_for	AAGTTCTGTTCCAGGGGCCCATGTCCTCGTTCGACCGTCG	Oligos for amplification of gene sequence for cloning
pot-2_SLIC_rev	CCCCAGAACATCAGGTTAATGGCGTTATTGTGGTGGATCTCTCGGTC
pot-2_fwd	ATGTCCTCGTTCGACCGTCG
pot-2_rev	TTATTGTGGTGGATCTCTCGTTC
POT-2_mut_for	AGTGTGGAGAGGCCGAAAG	Sequencing oligos for plasmid sequencing and genotyping of mutant allleles
pot-2_fwd genotype	ATGTCCTCGTTCGACCGTCG
pot-2_rev genotype	TTATTGTGGTGGATCTCTCGTTC
Y2H_POT2_colPCR	CCGAGTTCCAACAGCCAGAA
Cel_mrt-1_for	ATGTCTACAATGCTTGAAAGACGAG	Oligos for amplification of gene sequence for cloning
Cel_mrt-1_rev	TTATAGTCCTGGATTTCTCGGCC
Y2H_MRT-1_Rev	TAATTAGACCGGCTGGGGGT	Sequencing oligos for plasmid sequencing and genotyping of mutant allleles
1022 MA_mrt-1_mut_Fw	TGGAAGCTGTTACTGACTGTGA
1023 MA_mrt-1_wt_Fw	AAGAAATGGACGCGGTCTGT
1024 MA_mrt-1_Rev	GCCCAAGTCTATGCAAGGGA
Y2H_MRT1_seq1	CTTGACGCATGCTCATTCTGA
Y2H_MRT1_seq2	TGTGGAGTTTTGAAACAGTATCGA
Y2H_MRT-1_Rev	TAATTAGACCGGCTGGGGGT
1019 MA_trt-1_mut_Fw	TGTGCAAATATACTGGAGTGGA	sequencing oligos for trt-1(ok410) mutant
1020 MA_trt-1_wt_Fw	GCGCTTCGTCGAAAAATGGA
1021 MA_trt-1_Rev	GGATGTCCCTGTGGAACTCC
Y2H_seq_Fw	cggtatacggccttccttcc	general sequencing oligos for yeast 2 hybrid
Y2H_seq_DBDtrp_Rev	agagttcctcggtttgccag
Y2H_seq_AD_new_rev	gaaattacaaaatggaatatgttcatagggtaggg
Y2H_seq2_Fw	GGCTCCGAATTCGCCCTT
T7_for (v2)	GTAATACGACTCACTATAG	general sequencing oligos for cloning
M13F	TGT AAA ACG ACG GCC AGT
M13_rev	CAGGAAACAGCTATGAC
MA_cas9seq_1	gttcaaggtcctcggaaaca	general sequencing oligos for CRISPR-Cas9 plasmids and GFP tag
MA_cas9seq_2	tgatcaagcgttacgacgag
MA_cas9seq_3	accgtaaggtcaccgtcaag
MA_cas9seq_4	cgtatcgaggagggaatcaa
MA_cas9seq_5	ccaccgccaagtacttcttc
Cel_GFP_seq1	AGTAAAGGAGAAGAACTTTTCACTGGAGTTG
p46169_rev	AAACATTTAGATTTGCAATTCAATTATATA
pdd162_rev	CAAGACATCTCGCAATAGGA
Cel_Cstrand_EMSA_3Rep	GCCTAAGCCTAAGCCTAAGCTTCGTACCC	Oligo used as telomere southern blot probe (Fig. 3a)
control_TTAGGC_for	TTAGGCTTAGGCTTAGGCTTAGGCTTAGGCTTAGGCTTAGGCTTAGGCTTAGGCTTAGGC	Oligos used for polymerization for DNA pulldown experiments (Fig. 1a-d)
control_TTAGGC_rev	AAGCCTAAGCCTAAGCCTAAGCCTAAGCCTAAGCCTAAGCCTAAGCCTAAGCCTAAGCCT
control_AGGTCA_rev	TTCAAGGTCAAGGTCAAGGTCAAGGTCAAGGTCAAGGTCAAGGTCAAGGTCAAGGTCAAGGTC
control_TTAGGC_rev	AAGACCTTGACCTTGACCTTGACCTTGACCTTGACCTTGACCTTGACCTTGACCTTGACCTTG
Cel_Telo_for_Biotin	[Biotin]-TTCGTGACTCGAACGATGGGTTAGGCTTAGGCTTAGGCTTAGGCTTAGGCAGCCCTGGATTACGAACTGC	Oligos used for DNA binding experiments (Fig. 1e/f)
Cel_telo_rev_Biotin	[Biotin]-GCAGTTCGTAATCCAGGGCTGCCTAAGCCTAAGCCTAAGCCTAAGCCTAACCCATCGTTCGAGTCACGAA
Cel_Telo_revcomp	GCAGTTCGTAATCCAGGGCTGCCTAAGCCTAAGCCTAAGCCTAAGCCTAACCCATCGTTCGAGTCACGAA
Cel_Telo_forcomp	TTCGTGACTCGAACGATGGGTTAGGCTTAGGCTTAGGCTTAGGCTTAGGCAGCCCTGGATTACGAACTGC
Cel_Cont_for_Biotin	[Biotin]-TTCGTGACTCGAACGATGGGAGGTCAAGGTCAAGGTCAAGGTCAAGGTCAAGCCCTGGATTACGAACTGC
Cel_Cont_revcomp	GCAGTTCGTAATCCAGGGCTTGACCTTGACCTTGACCTTGACCTTGACCTCCCATCGTTCGAGTCACGAA
		Oligos used for fluorescence polarization assays (Fig. 1g/h, Supplementary Fig. 2 a/b)
NT_FITC_TTAGGC_for	[FITC]-CTGTTAGGCTTAGGCTTAG
NT_TTAGGC_rev	CTAAGCCTAAGCCTAACAG
NT_FITC_GCCTAA_for	[FITC]-CTGGCCTAAGCCTAAGCCT
NT_FITC_AGGTCA_for	[FITC]-CTGAGGTCAAGGTCAAGGT
NT_AGGTCA_rev	ACCTTGACCTTGACCTCAG
CeFP_Telo2_telo	[FITC]-CTGTTAGGCTTAGGCGACT
CeFP_Telo2_rev	AGTCGCCTAAGCCTAACAG
CeFP_Telo1.5T_telo	[FITC]-CTGTTAGGCTTATCAAGGT
CeFP_Telo1.5T_rev	ACCTTGATAAGCCTAACAG
CeFP_Telo1.5G_telo	[FITC]-CTGGGCTTAGGCACAAGGT
CeFP_Telo1.5G_rev	ACCTTGTGCCTAAGCCCAG
PNA-FISH-probe_Cel	[Alexa555]-oo-gcctaagcctaagcctaa	PNA probe used for qFISH experiments
